# Supplementary material for: Association of adrenal steroids with metabolomic profiles in patients with primary and endocrine hypertension
Source: Front Endocrinol (Lausanne). 2024 Mar 26;15:1370525. doi: 10.3389/fendo.2024.1370525 (PMC11002274; doi:10.3389/fendo.2024.1370525)
Supplement: Supplementary file 2 [file DataSheet_2.zip]

Archive with 9 entries (9 files):
- Supplementary Table 1.1.XLSX
- Supplementary Table 1.2.XLSX
- Supplementary Table 2.XLSX
- Supplementary Table 3.1.XLSX
- Supplementary Table 3.2.XLSX
- Supplementary Table 3.3.XLSX
- Supplementary Table 3.4.XLSX
- Supplementary Table 3.5.XLSX
- Supplementary Table 3.6.XLSX
