# Supplementary material for: Association of adrenal steroids with metabolomic profiles in patients with primary and endocrine hypertension
Source: Front Endocrinol (Lausanne). 2024 Mar 26;15:1370525. doi: 10.3389/fendo.2024.1370525 (PMC11002274; doi:10.3389/fendo.2024.1370525)
Supplement: Supplementary file 2 [file DataSheet_2.zip › Supplementary Table 1.1.XLSX]

## Sheet: Tabelle1
Supplemental Table 1.1 Complete list of included metabolites in the different subgroup analyses (PPGL, CS, PA)
	Diagnosis
Metabolite	PPGL	CS	PA
Acylcarnitines
C2	X	X**
C3:1		X**
C3-DC C4-OH	X		X**
C7-DC		X*	X
C8	X**	X**
C9	X	X***	X
C10:1	X**		X
C12		X**
C12:1	X**
C14:1	X*
C14:2	X***	X**	X
C16			X
C16:1	X	X**	X
C16:1OH	X
C18:1	X	X	X
C18:2	X	X	X
Amino Acids
Alanine		X**
Arginine	X		X*
Aspartate	X	X	X
Glutamte	X	X*	X
Histidine	X
Ornithine	X**	X	X
Phenylalanine		X**	X
Proline		X
Serine			X
Threonine			X
Biogenic Amines
Spermidine	X	X	X
alpha-Aminoadipic acid	X
Glycerophospholipids
lysoPC a C14:0		X
lysoPC a C16:0		X**	X***
lysoPC a C16:1		X
lysoPC a C17:0		X
lysoPC a C18:0	X*		X**
lysoPC a C18:2	X*
lysoPC a C20:4	X	X**	X
lysoPC a C24:0	X	X**	X**
PC aa C30:0	X**
PC aa C32:1			X
PC aa C32:2	X***		X**
PC aa C34:2	X**		X
PC aa C34:4	X***
PC aa C36:2	X
PC aa C36:3	X**
PC aa C36:4	X
PC aa C38:4	X
PC aa C38:6	X
PC aa C40:1			X***
PC aa C40:2			X**
PC aa C40:6	X		X***
PC aa C42:0			X
PC aa C42:1		X	X
PC aa C42:2			X**
PC aa C42:4			X
PC aa C42:5	X*
PC ae C32:1			X
PC ae C32:2			X
PC ae C34:2	X
PC ae C34:3	X	X
PC ae C36:1		X
PC ae C36:3	X
PC ae C38:1			X*
PC ae C40:3			X
PC ae C42:0	X	X	X
PC ae C42:1			X
PC ae C42:2		X	X
PC ae C42:3			X
PC ae C42:5			X
PC ae C44:3		X**	X**
PC ae C44:4		X	X*
PC ae C44:5			X*
PC ae C44:6			X
Sphingolipids
SM C16:1		X
SM C18:0	X	X
SM C18:1	X	X	X
SM C20:2		X
SM C24:1	X
SM(OH) C16:1		X
SM(OH) C24:1		X**
Monosacharides
H1	X	X
Metabolite ratio
Citrulline/Arginine	X***	X	X***
Citrulline/Ornithine	X**	X	X
Ornithine/Arginine	X	X	X
Putrescine/Ornithine	X**	X**	X***
Spermidine/Putrescine	X	X	X***
TotalDMA/Arginine	X	X*	X
Tyrosine/Phenylalanine	X	X***	X**
Met-SO/Met	X	X***
CPT-I Ratio	X**		X
Fischer ratio	X		X
C2C3/C0	X**
C2/C0	X**
Metabolite sum
AAA			X***
BCAA			X
Essential AA			X
Glucogenic AA	X**	X***
Non essential AA	X
Total AA	X*	X**
With "X" are marked the studied metabolites in the multiple regression models.
* None significant model in linear regression without body mass index and diabetes mellitus
** None significant model in linear regression with/without body mass index and diabetes mellitus
*** None significant model in linear regression with body mass index and diabetes mellitus
Abbreviations: PA, primary aldosteronism; CS, cushing's syndrome; PPGL, pheochromocytoma and paragangliome; EHT, endrocrine hypertension
Abbreviations metabolites and ratios: a, acyl; AAA, sum of aromatic amino acids; aa, diacyl; ae, acyl-alkyl; BCAA, sum of branched chain amino acids; CPT-I ratio, ratio of long chain acylcarnitines to free carnitine ([C16+C18]/C0); Cx:y shows the lipid chain composition where “x” is the number of carbons and “y” of double bonds. DMA, dimethylarginine; Essential AA, sum of essential amino acids; F…
