# Supplementary material for: Association of adrenal steroids with metabolomic profiles in patients with primary and endocrine hypertension
Source: Front Endocrinol (Lausanne). 2024 Mar 26;15:1370525. doi: 10.3389/fendo.2024.1370525 (PMC11002274; doi:10.3389/fendo.2024.1370525)
Supplement: Supplementary file 2 [file DataSheet_2.zip › Supplementary Table 1.2.XLSX]

## Sheet: Tabelle1
Supplemental Table 1.2 List of adrenal steroids and metanephrines
	Diagnosis
	PPGL	CS	PA
Aldosterone	X	X	X
Andostenedione	X	X	X
Corticosterone	X	X	X
Cortisol	X	X	X
Cortisone	X	X	X
11-Deoxycorticosterone	X	X	X
11-Deoxycortisol	X	X	X
Dehydroepiandrosterone	X	X	X
Dehydroepiandrosterone-sulfate	X	X	X
17-Hydroxyprogesterone	X	X	X
21-Deoxycortisol	X	X	X
18-Hydroxycortisol	X	X	X
18oxo-Cortisol	X	X	X
Pregnenolone
Progesterone
Testosterone
Catecholamine excess	X
Metanephrines
Normetanephrines
Those marked with "X" are included in linear models of subgroups (PPGL, CS, PA)
Abbreviations: CS, cushing's syndrome;PA, primary aldosteronism; PPGL, pheochromocytoma and paragangliome
