# Supplementary material for: Association of adrenal steroids with metabolomic profiles in patients with primary and endocrine hypertension
Source: Front Endocrinol (Lausanne). 2024 Mar 26;15:1370525. doi: 10.3389/fendo.2024.1370525 (PMC11002274; doi:10.3389/fendo.2024.1370525)
Supplement: Supplementary file 2 [file DataSheet_2.zip › Supplementary Table 2.XLSX]

## Sheet: Tabelle1
Supplemental Table 2: Differences in adrenal steroid levels between different clinical entities
	Median Plasma steroids (ng/ml)	PHT (n=58)	PPGL (n=69)	CS (n=37)	PA (n=99)	p-value
	Aldosterone	0.059 (0.036-0.097)	0.0611 (0.0314-0.1084)	0.055 (0.023-0.104)	0.189 (0.124-0.283) e	<0.001
	Androstenedione	0.806 (0.578-1.175)	0.671 (0.427-1.060)	0.674 (0.355-1.375)	0.744 (0.522-1.080)	0.779
	Corticosterone	1.905 (1.056-3.223)	2.57 (1.74-3.67)	3.39 (2.110-6.235) a	2.37 (1.470-4.530)	0.021
	Cortisol	100.35 (77.98-153.25)	129 (93-159)	158 (115-194) a, b	121 (80-154)	<0.001
	Cortisone	18.3 (16.05-22.50)	19.6 (16.8-22.6)	17.5 (14.3-23)	17.2 (12.9-20.0) c, d	<0.001
	11-Deoxycorticosterone	0.0667 (0.0450-0.852)	0.078 (0.054-0.105) a	0.067 (0.051-0.125) a	0.085 (0.066-0.120) a	<0.001
	11-Deoxycortisol	0.194 (0.127-0.341)	0.348 (0.212-0.597) a, c	0.536 (0.342-1.340) e	0.37 (0.232-0.644) a, c	<0.001
	DHEA	3.73 (1.873-5.710)	2.33 (1.18-3.50)	0.654 (0.373-1.680) e	3.01 (1.890-4.730)	<0.001
	DHEAS	1725 (898-2390)	762 (377-1470)	237 (38-866) e	1180 (683-1700)	<0.001
	17-Hydroxyprogesterone	0.71 (0.41-0.99)	0.597 (0.238-0.893)	0.31 (0.201-0.690)	0.664 (0.340-0.947)	0.778
	21-Deoxycortisol	0.012 (0.005-0.030)	0.0137 (0.0074-0.0336)	0.017 (0.006-0.037)	0.02 (0.009-0.044)	0.166
	18-Hydroxycortisol	0.659 (0.377-0.965)	0.529 (0.362-0.760)	0.563 (0.399-1.080)	0.733 (0.437-1.270) d	0.042
	18oxo-Cortisol	0.0102 (0.0068-0.0195)	0.014 (0.007-0.028)	0.008 (0.004-0.018)	0.021 (0.009-0.093) e	<0.001
