# Supplementary material for: Association of adrenal steroids with metabolomic profiles in patients with primary and endocrine hypertension
Source: Front Endocrinol (Lausanne). 2024 Mar 26;15:1370525. doi: 10.3389/fendo.2024.1370525 (PMC11002274; doi:10.3389/fendo.2024.1370525)
Supplement: Supplementary file 2 [file DataSheet_2.zip › Supplementary Table 3.1.XLSX]

## Sheet: Table 2.3
Supplemental Table 3.1 Complete list of significant regression models of each included metabolite in the subgroup containing patients with paraganglioma/pheochromocytoma and primary hypertension. Significant steroids, catecholamine excess or clinical data p-values und beta-coefficient are highlighted in green. Data of none significant models is not shown.
	Steroids and Catecholamine Excess																												Clinical Data
	Catecholamine excess		Aldosterone		Andostenedione		Corticosterone		Cortisol		Cortisone		11-Deoxycorticosterone		11-Deoxycortisol		DHEA		DHEAS		17-Hydroxyprogersterone		21-Deoxycortisol		18-Hydroxycortisol		18-Oxocortisol		Age		Sex
Metabolite	p-value	beta	p-value	beta	p-value	beta	p-value	beta	p-value	beta	p-value	beta	p-value	beta	p-value	beta	p-value	beta	p-value	beta	p-value	beta	p-value	beta	p-value	beta	p-value	beta	p-value	beta	p-value	beta
Acylcarnitines
C2	0.275	0.115	0.492	0.076	0.364	-0.17	0.924	0.018	0.846	0.037	0.556	-0.087	0.037	0.248	0.772	0.051	0.265	0.224	0.576	-0.114	0.058	-0.279	0.878	0.015	0.325	0.147	0.47	-0.101	0.127	0.194	0.174	0.171
C3-DC C4-OH	0.042	0.208	0.521	0.068	0.615	-0.091	0.958	-0.01	0.906	0.022	0.066	-0.266	0.046	0.228	0.43	-0.134	0.903	0.024	0.414	-0.161	0.856	0.026	0.086	0.168	0.086	0.248	0.957	-0.007	0.473	0.087	0.506	0.08
C9	0.096	-0.176	0.295	-0.115	0.804	-0.047	0.729	-0.066	0.678	0.08	0.824	0.033	0.061	-0.222	0.602	0.092	0.316	-0.202	0.561	0.119	0.805	0.036	0.113	-0.161	0.141	0.221	0.487	-0.098	0.363	0.115	0.404	0.105
C14:2	0.114	0.168	0.615	0.056	0.197	0.246	0.5	-0.13	0.154	0.279	0.043	-0.307	0.216	0.148	0.997	-0.001	0.632	-0.097	0.555	-0.122	0.034	-0.317	0.965	-0.004	0.265	0.168	0.902	0.017	0.979	-0.003	0.04	0.263
C16:1	0.004	0.298	0.3	-0.11	0.398	0.152	0.897	-0.024	0.976	0.005	0.54	-0.088	0.038	0.236	0.613	-0.086	0.564	-0.111	0.283	-0.211	0.168	-0.194	0.342	0.092	0.028	0.319	0.753	-0.042	0.906	0.014	0.702	0.046
C16:1-OH	0.096	0.174	0.466	-0.08	0.626	0.091	0.996	0.001	0.664	0.083	0.142	-0.217	0.031	0.254	0.444	-0.134	0.219	0.246	0.147	-0.295	0.222	-0.178	0.952	-0.006	0.155	0.211	0.777	-0.039	0.037	0.264	0.124	0.192
C18:1	<0.001	0.424	0.473	-0.073	0.565	0.099	0.831	-0.037	0.523	0.113	0.101	-0.226	0.049	0.215	0.952	-0.01	0.409	-0.153	0.792	-0.05	0.235	-0.16	0.128	0.142	0.014	0.343	0.699	-0.05	0.576	-0.065	0.54	0.071
C18:2	0.001	0.32	0.535	-0.063	0.31	0.174	0.067	-0.32	0.025	0.399	0.001	-0.483	0.042	0.22	0.532	0.101	0.204	-0.235	0.938	-0.014	0.303	-0.138	0.104	0.151	0.02	0.321	0.912	0.014	0.146	-0.169	0.577	0.064
Amino Acids
Aspartate	0.05	0.209	0.272	0.122	0.219	0.234	0.082	-0.336	0.012	0.495	0.057	-0.289	0.647	0.054	0.968	0.007	0.305	0.209	0.36	-0.189	0.338	-0.142	0.822	0.023	0.343	0.143	0.114	-0.225	0.059	0.243	0.109	0.204
Arginine	0.007	-0.285	0.282	-0.117	0.916	-0.019	0.634	-0.089	0.541	-0.116	0.051	0.288	0.922	-0.011	0.447	-0.132	0.088	0.341	0.272	-0.222	0.585	-0.079	0.469	0.072	0.501	-0.099	0.801	-0.035	0.05	0.246	0.219	0.152
Glutamate	0.63	0.049	0.778	0.03	0.256	-0.207	0.008	-0.495	0.008	0.5	0.403	-0.121	0.544	-0.069	0.011	0.443	0.1	0.322	0.947	-0.013	0.283	-0.153	0.864	-0.017	0.544	-0.088	0.559	0.079	0.039	0.255	<0.001	0.437
Histidine	0.007	-0.286	0.164	-0.154	0.542	0.115	0.283	-0.204	0.339	0.185	0.417	0.121	0.987	-0.002	0.769	0.052	0.756	-0.062	0.45	0.155	0.336	-0.141	0.015	0.25	0.157	-0.212	0.931	-0.012	0.958	0.007	0.521	0.081
Biogenic Amines
Spermidine	<0.001	0.379	0.303	0.111	0.526	0.117	0.924	0.018	0.578	0.105	0.539	-0.09	0.665	-0.05	0.681	0.071	0.834	0.041	0.791	-0.053	0.047	-0.288	0.386	0.086	0.995	0.001	0.568	0.078	0.474	-0.089	0.134	0.185
alpha-Aminoadipic acid	0.517	-0.067	0.478	-0.077	0.82	-0.042	0.014	-0.463	0.036	0.4	0.234	-0.175	0.95	0.007	0.253	0.198	0.262	0.222	0.998	0.001	0.291	-0.152	0.297	-0.104	0.228	-0.177	0.013	0.347	0.085	0.216	<0.001	0.442
Glycerophospholipids
lysoPC a C20:4	0.06	0.2	0.933	0.009	0.794	-0.049	0.867	0.032	0.301	-0.2	0.726	0.052	0.024	0.269	0.755	0.055	0.765	-0.06	0.926	0.019	0.414	-0.12	0.175	0.138	0.504	0.1	0.766	0.042	0.879	0.019	0.017	0.304
lysoPC a C24:0	0.005	0.299	0.72	0.039	0.875	-0.029	0.091	-0.323	0.266	-0.214	0.002	0.461	0.084	0.204	0.922	-0.017	0.62	0.1	0.583	-0.112	0.688	0.059	0.297	0.106	0.752	0.047	0.877	0.022	0.965	-0.006	0.839	-0.025
PC aa C32:2	<0.001	-0.401	0.409	-0.091	0.105	-0.307	0.228	-0.231	0.249	0.223	0.464	0.109	0.824	-0.026	0.219	0.218	0.767	-0.06	0.039	0.427	0.922	-0.014	0.09	-0.174	0.166	-0.208	0.259	0.159	0.106	0.206	0.888	-0.018
PC aa C34:4	0.002	-0.331	0.156	-0.155	0.257	-0.211	0.396	-0.16	0.658	0.085	0.044	0.3	0.607	0.06	0.213	0.218	0.692	-0.079	0.054	0.394	0.294	-0.153	0.04	-0.208	0.553	-0.088	0.085	0.241	0.03	0.276	0.384	-0.108
PC aa C36:2	0.006	-0.297	0.793	-0.029	0.466	-0.139	0.09	-0.329	0.298	0.204	0.246	0.176	0.482	0.084	0.659	-0.079	0.698	-0.079	0.157	0.295	0.313	0.15	0.666	-0.044	0.686	-0.061	0.586	0.078	0.103	0.211	0.087	-0.22
PC aa C36:4	0.643	0.049	0.437	0.086	0.566	-0.108	0.092	-0.323	0.187	0.256	0.946	0.01	0.016	0.287	0.244	0.206	0.583	0.111	0.707	0.077	0.055	-0.284	0.904	-0.012	0.813	0.035	0.693	0.055	0.074	0.228	0.363	0.114
PC aa C38:4	0.377	0.092	0.202	0.14	0.912	-0.021	0.026	-0.425	0.535	0.119	0.388	0.128	0.028	0.259	0.356	0.162	0.201	0.256	0.449	-0.154	0.079	-0.257	0.77	0.029	0.36	0.136	0.94	-0.01	0.036	0.266	0.553	0.074
PC aa C38:6	0.019	0.24	0.387	-0.092	0.73	0.062	0.55	-0.11	0.559	0.109	0.986	-0.003	0.205	0.144	0.041	-0.352	0.962	-0.009	0.653	-0.089	0.03	0.31	0.168	0.135	0.407	-0.12	0.09	0.231	0.065	0.227	0.121	-0.189
PC aa C40:6	0.005	0.283	0.787	-0.028	0.633	0.085	0.167	-0.25	0.667	0.079	0.717	0.051	0.281	0.121	0.023	-0.387	0.652	0.086	0.194	-0.253	0.017	0.336	0.091	0.164	0.869	0.023	0.276	0.146	0.08	0.212	0.178	-0.161
PC ae C34:2	0.003	-0.312	0.339	-0.104	0.97	-0.007	0.689	0.075	0.963	0.009	0.115	0.232	0.303	0.12	0.253	-0.199	0.344	-0.188	0.046	0.406	0.862	0.025	0.157	-0.142	0.004	-0.43	0.024	0.314	0.195	0.162	0.042	-0.254
PC ae C34:3	0.027	-0.238	0.138	-0.166	0.754	0.06	0.625	0.094	0.967	0.008	0.188	0.199	0.039	0.248	0.122	-0.277	0.25	-0.235	0.081	0.364	0.995	0.001	0.486	-0.071	0.042	-0.309	0.125	0.219	0.701	0.049	0.19	-0.167
PC ae C36:3	0.024	-0.243	0.292	-0.118	0.677	0.079	0.877	0.03	0.736	-0.066	0.049	0.299	0.326	0.117	0.207	-0.226	0.246	-0.237	0.117	0.327	0.804	0.037	0.301	-0.106	0.048	-0.301	0.089	0.243	0.403	0.107	0.12	-0.199
PC ae C42:0	0.007	0.264	0.11	-0.161	0.037	0.36	0.251	-0.199	0.225	0.213	0.305	0.139	0.275	0.117	0.015	-0.395	0.436	-0.143	0.47	-0.135	0.097	0.223	0.237	0.109	0.473	-0.098	0.471	0.092	0.045	0.233	0.066	-0.211
Sphingolipids
SM C18:0	0.015	0.254	0.711	0.04	0.472	-0.133	0.643	-0.087	0.198	0.244	0.092	-0.248	0.371	0.104	0.814	-0.041	0.962	0.009	0.543	0.122	0.5	-0.097	0.831	-0.021	0.599	-0.077	0.788	0.037	0.151	0.179	0.763	-0.037
SM C18:1	0.013	0.247	0.641	0.048	0.23	-0.211	0.693	-0.07	0.298	0.187	0.062	-0.261	0.661	0.048	0.9	-0.021	0.471	0.135	0.938	-0.015	0.811	-0.033	0.862	0.016	0.943	-0.01	0.69	0.052	0.126	0.181	0.125	-0.18
SM C24:1	0.047	0.208	0.279	-0.118	0.855	0.034	0.348	0.177	0.265	0.214	0.525	-0.094	0.356	0.108	0.038	-0.367	0.335	-0.192	0.227	0.246	0.614	0.073	0.462	-0.074	0.13	-0.225	0.437	0.108	0.061	0.237	0.273	-0.137
Monosacharides
H1	0.028	0.232	0.703	0.042	0.504	-0.124	0.765	-0.056	0.409	0.158	0.124	-0.228	0.536	0.072	0.277	-0.19	0.317	0.2	0.528	-0.128	0.815	0.034	0.163	0.14	0.172	0.203	0.974	0.004	0.094	0.211	0.095	0.209
Metabolic indices
Citrulline/Arginine	0.048	0.209	0.641	0.051	0.796	-0.049	0.953	0.011	0.667	0.083	0.449	-0.113	0.865	-0.02	0.232	0.211	0.102	-0.331	0.809	0.049	0.761	0.044	0.824	-0.023	0.154	0.214	0.47	-0.101	0.109	-0.204	0.034	-0.268
Met-SO/Met	0.023	0.23	0.766	-0.031	0.658	0.079	0.084	-0.316	0.46	0.136	0.232	0.17	0.246	0.131	0.95	-0.011	0.364	-0.175	0.2	0.251	0.907	-0.016	0.153	-0.139	0.178	-0.193	0.324	0.132	0.052	0.237	0.1	-0.198
Ornithine/Arginine	0.002	0.316	0.485	0.073	0.295	0.186	0.453	-0.135	0.129	0.277	0.003	-0.418	0.827	0.024	0.348	0.157	0.087	-0.328	0.923	-0.019	0.767	0.041	0.872	0.015	0.166	0.196	0.924	-0.013	0.101	-0.197	0.436	-0.092
Spermidine/Putrescine	0.009	0.281	0.116	0.175	0.122	0.293	0.978	0.005	0.817	0.045	0.846	-0.029	0.848	-0.023	0.629	0.086	0.783	-0.056	0.968	-0.008	0.025	-0.333	0.47	-0.073	0.376	-0.133	0.537	0.087	0.672	-0.054	0.016	0.307
Total DMA/Arg	0.002	0.315	0.105	0.166	0.185	0.231	0.451	-0.132	0.192	0.233	0.005	-0.39	0.386	0.094	0.93	-0.014	0.027	-0.416	0.736	-0.064	0.758	-0.042	0.895	0.012	0.048	0.275	0.893	-0.017	0.031	-0.254	0.843	-0.023
Tyrosine/Phenylalanine	0.003	-0.317	0.267	-0.123	0.179	-0.254	0.332	-0.185	0.558	0.113	0.191	0.196	0.275	0.129	0.695	0.069	0.049	0.401	0.368	-0.185	0.453	-0.11	0.385	-0.088	0.382	0.131	0.486	0.098	0.093	0.215	0.873	0.02
Fischer Ratio	0.079	0.185	0.153	0.158	0.254	-0.214	0.681	0.078	0.234	-0.23	0.564	-0.086	0.71	-0.044	0.245	0.205	0.754	0.063	0.891	-0.028	0.757	0.045	0.762	-0.031	0.034	0.319	0.384	-0.122	0.696	-0.049	0.03	0.274
Non essential AA	0.782	-0.029	0.481	-0.076	0.408	-0.153	0.232	-0.224	0.687	-0.076	0.216	0.182	0.142	-0.171	0.565	0.1	0.113	0.316	0.085	-0.35	0.831	0.031	0.002	0.31	0.451	0.111	0.36	-0.127	0.315	0.126	0.738	0.041
