# Supplementary material for: Association of adrenal steroids with metabolomic profiles in patients with primary and endocrine hypertension
Source: Front Endocrinol (Lausanne). 2024 Mar 26;15:1370525. doi: 10.3389/fendo.2024.1370525 (PMC11002274; doi:10.3389/fendo.2024.1370525)
Supplement: Supplementary file 2 [file DataSheet_2.zip › Supplementary Table 3.2.XLSX]

## Sheet: Table 2.4
Supplemental Table 3.2 Complete list of significant regression models of each included metabolite in the subgroup containing patients with paraganglioma/pheochromocytoma and primary hypertension including body mass index and diabetes mellitus. Significant steroids, catecholamine excess or clinical data p-values und beta-coefficient are highlighted in green. Data of none significant models is not …
	Steroids and Catecholamine Excess																												Clinical Data
	Catecholamine excess		Aldosterone		Andostenedione		Corticosterone		Cortisol		Cortisone		11-Deoxycorticosterone		11-Deoxycortisol		DHEA		DHEAS		17-Hydroxyprogersterone		21-Deoxycortisol		18-Hydroxycortisol		18-Oxocortisol		Age		Sex		Body mass index		Diabetes Mellitus
Metabolite	p-value	beta	p-value	beta	p-value	beta	p-value	beta	p-value	beta	p-value	beta	p-value	beta	p-value	beta	p-value	beta	p-value	beta	p-value	beta	p-value	beta	p-value	beta	p-value	beta	p-value	beta	p-value	beta	p-value	beta	p-value	beta
Acylcarnitines
C2	0.365	0.102	0.75	0.036	0.271	-0.212	0.784	-0.054	0.451	0.15	0.576	-0.079	0.041	0.266	0.604	0.096	0.152	0.306	0.464	-0.155	0.072	-0.271	0.886	-0.015	0.359	0.142	0.391	-0.124	0.109	0.206	0.223	0.155	0.374	0.087	0.971	-0.004
C3-DC C4-OH	0.257	0.126	0.926	0.01	0.458	-0.14	0.685	-0.079	0.487	0.135	0.113	-0.221	0.119	0.198	0.706	-0.068	0.539	0.128	0.334	-0.2	0.844	0.029	0.244	0.121	0.201	0.194	0.971	0.005	0.521	0.081	0.455	0.093	0.746	0.031	0.05	0.191
C9	0.315	-0.113	0.398	-0.096	0.633	-0.091	0.444	-0.151	0.458	0.147	0.921	0.014	0.162	-0.181	0.482	0.129	0.457	-0.158	0.604	0.109	0.918	0.015	0.188	-0.139	0.079	0.273	0.304	-0.148	0.236	0.152	0.413	0.104	0.763	0.029	0.052	-0.192
C14:1	0.01	0.298	0.662	-0.05	0.468	0.141	0.883	0.029	0.381	0.176	0.189	-0.189	0.049	0.259	0.461	-0.137	0.612	-0.109	0.816	-0.049	0.149	-0.219	0.822	0.024	0.11	0.251	0.538	-0.09	0.482	0.091	0.289	0.136	0.064	0.183	0.186	-0.132
C16:1	0.002	0.341	0.234	-0.13	0.463	0.134	0.803	-0.047	0.617	0.094	0.395	-0.115	0.02	0.29	0.644	-0.081	0.721	-0.072	0.256	-0.229	0.196	-0.185	0.475	0.072	0.036	0.312	0.677	-0.057	0.845	0.024	0.771	0.035	0.155	0.132	0.327	-0.092
C16:1-OH	0.135	0.169	0.436	-0.089	0.804	0.047	0.669	-0.084	0.38	0.174	0.172	-0.194	0.062	0.243	0.704	-0.07	0.124	0.327	0.149	-0.305	0.136	-0.223	0.879	-0.016	0.21	0.194	0.747	-0.046	0.033	0.275	0.058	0.242	0.829	-0.021	0.998	0.0002
C18:1	<0.001	0.389	0.227	-0.126	0.59	0.094	0.577	-0.101	0.261	0.203	0.229	-0.155	0.014	0.293	0.775	-0.048	0.531	-0.121	0.754	-0.06	0.206	-0.173	0.144	0.141	0.03	0.309	0.6	-0.069	0.567	-0.067	0.487	0.08	0.027	0.197	0.265	0.1
C18:2	0.023	0.235	0.213	-0.129	0.263	0.196	0.062	-0.339	0.017	0.436	0.003	-0.395	0.06	0.223	0.616	0.084	0.303	-0.199	0.813	-0.045	0.291	-0.144	0.222	0.118	0.049	0.279	0.819	0.03	0.094	-0.196	0.494	0.079	0.394	0.075	0.016	0.217
Amino Acids
Arginine	0.045	-0.22	0.874	-0.017	0.738	-0.062	0.88	-0.029	0.214	-0.238	0.202	0.175	0.463	-0.092	0.692	-0.07	0.154	0.293	0.406	-0.169	0.693	-0.057	0.248	0.118	0.587	-0.081	0.915	-0.015	0.025	0.28	0.277	0.134	0.013	-0.237	0.064	-0.177
Aspartate	0.113	0.177	0.245	0.131	0.315	0.191	0.023	-0.451	0.01	0.514	0.116	-0.221	0.886	-0.018	0.534	0.113	0.139	0.312	0.249	-0.24	0.175	-0.201	0.885	0.015	0.17	0.21	0.064	-0.265	0.034	0.271	0.054	0.244	0.043	-0.196	0.598	-0.051
Glutamate	0.629	0.054	0.892	0.015	0.295	-0.198	0.012	-0.497	0.011	0.503	0.475	-0.099	0.795	-0.033	0.026	0.408	0.125	0.322	0.939	-0.016	0.276	-0.16	0.883	-0.015	0.535	-0.094	0.608	0.073	0.046	0.252	<0.001	0.441	0.415	0.078	0.987	-0.002
Histidine	0.014	-0.28	0.209	-0.143	0.532	0.12	0.214	-0.246	0.399	0.166	0.298	0.147	0.924	-0.012	0.724	0.065	0.864	-0.036	0.548	0.126	0.229	-0.179	0.017	0.253	0.331	-0.15	0.765	-0.043	0.86	0.022	0.416	0.103	0.407	-0.08	0.448	-0.074
Biogenic Amines
Spermidine	0.004	0.325	0.533	0.07	0.6	0.1	0.891	-0.027	0.391	0.168	0.689	-0.056	0.515	-0.083	0.526	0.116	0.57	0.12	0.65	-0.095	0.045	-0.299	0.673	0.044	0.917	-0.016	0.569	0.081	0.462	-0.093	0.115	0.199	0.909	-0.011	0.343	0.092
alpha-Aminoadipic acid	0.184	-0.146	0.377	-0.098	0.569	-0.106	0.008	-0.522	0.025	0.436	0.313	-0.139	0.944	-0.009	0.171	0.246	0.217	0.256	0.934	0.017	0.398	-0.123	0.327	-0.101	0.123	-0.233	0.012	0.358	0.077	0.222	0.001	0.414	0.694	0.037	0.055	0.185
Glycerophospholipids
lysoPC a C18:0	0.818	-0.026	0.959	-0.006	0.558	0.114	0.027	-0.448	0.513	0.131	0.76	0.044	0.445	0.1	0.958	0.01	0.351	-0.2	0.572	0.12	0.722	0.054	0.145	0.156	0.186	0.207	0.808	-0.035	0.596	0.068	0.595	0.068	0.002	-0.317	0.491	0.068
lysoPC a C18:2	0.044	-0.221	0.389	-0.095	0.327	-0.182	0.745	0.062	0.664	-0.083	0.97	-0.005	0.92	-0.013	0.845	-0.035	0.193	-0.268	0.024	0.466	0.362	0.132	0.91	-0.012	0.499	-0.101	0.142	0.205	0.829	-0.027	0.402	0.103	<0.001	-0.33	0.217	0.117
lysoPC a C20:4	0.301	0.114	0.913	0.012	0.868	-0.031	0.682	0.079	0.157	-0.275	0.59	0.074	0.258	0.143	0.592	0.096	0.782	-0.057	0.934	0.017	0.381	-0.128	0.287	0.11	0.622	0.074	0.517	0.091	0.941	-0.009	0.009	0.33	0.018	-0.226	0.056	0.184
lysoPC a C24:0	0.012	0.289	0.865	0.02	0.911	-0.022	0.147	-0.29	0.338	-0.191	0.006	0.403	0.258	0.147	0.894	0.025	0.491	0.147	0.464	-0.155	0.655	0.067	0.638	0.05	0.764	0.047	0.767	0.043	0.897	-0.017	0.864	-0.022	0.436	-0.076	0.94	0.007
PC aa C36:2	0.017	-0.274	0.965	0.005	0.206	-0.244	0.022	-0.461	0.142	0.293	0.328	0.139	0.743	0.043	0.743	0.06	0.932	0.018	0.154	0.302	0.412	0.123	0.735	-0.036	0.82	-0.035	0.744	0.047	0.051	0.252	0.107	-0.206	0.211	-0.122	0.192	-0.129
PC aa C36:4	0.916	0.012	0.616	0.057	0.478	-0.137	0.081	-0.35	0.12	0.311	0.952	0.008	0.059	0.248	0.164	0.259	0.403	0.179	0.786	0.058	0.059	-0.286	0.642	-0.049	0.995	-0.001	0.63	0.07	0.089	0.22	0.317	0.128	0.864	-0.017	0.424	0.079
PC aa C38:4	0.423	0.09	0.277	0.124	0.773	-0.055	0.017	-0.48	0.327	0.194	0.415	0.115	0.063	0.241	0.234	0.22	0.119	0.332	0.388	-0.182	0.066	-0.277	0.97	0.004	0.371	0.138	0.878	-0.022	0.034	0.274	0.462	0.093	0.841	-0.019	0.741	-0.032
PC aa C38:6	0.136	0.161	0.403	-0.091	0.86	0.032	0.544	-0.115	0.634	0.09	0.921	0.013	0.697	0.048	0.114	-0.28	0.932	0.017	0.73	-0.069	0.032	0.309	0.239	0.119	0.237	-0.175	0.049	0.273	0.089	0.209	0.169	-0.167	0.121	-0.145	0.047	0.188
PC aa C40:6	0.04	0.223	0.788	-0.029	0.745	0.059	0.17	-0.26	0.696	0.074	0.653	0.061	0.703	0.047	0.067	-0.324	0.571	0.115	0.227	-0.243	0.021	0.331	0.144	0.148	0.91	-0.017	0.206	0.174	0.103	0.199	0.243	-0.141	0.23	-0.111	0.147	0.136
PC aa C42:5	0.033	0.245	0.156	-0.163	0.512	0.127	0.452	-0.15	0.984	0.004	0.094	0.241	0.525	0.083	0.668	-0.08	0.62	-0.106	0.912	0.024	0.814	0.035	0.891	-0.015	0.428	0.124	0.726	0.051	0.303	0.133	0.3	-0.133	0.033	-0.211	0.396	-0.084
PC ae C34:2	0.02	-0.257	0.681	-0.045	0.619	-0.092	0.981	0.005	0.762	0.058	0.251	0.158	0.515	0.081	0.623	-0.088	0.473	-0.147	0.025	0.462	0.994	-0.001	0.23	-0.123	0.004	-0.439	0.023	0.32	0.117	0.195	0.056	-0.237	0.151	-0.135	0.087	-0.163
PC ae C34:3	0.045	-0.228	0.351	-0.106	0.999	0	0.771	0.057	0.984	-0.004	0.266	0.158	0.16	0.182	0.303	-0.19	0.273	-0.233	0.037	0.443	0.819	-0.034	0.698	-0.041	0.027	-0.344	0.087	0.248	0.657	0.057	0.319	-0.127	0.051	-0.191	0.774	-0.028
PC ae C36:3	0.095	-0.189	0.604	-0.059	0.942	-0.014	0.8	-0.05	0.96	-0.01	0.125	0.218	0.6	0.068	0.598	-0.097	0.378	-0.187	0.076	0.376	0.916	0.016	0.382	-0.092	0.053	-0.301	0.091	0.245	0.263	0.143	0.139	-0.189	0.105	-0.158	0.078	-0.174
PC ae C42:0	0.037	0.211	0.149	-0.147	0.071	0.311	0.232	-0.211	0.244	0.206	0.362	0.115	0.955	0.006	0.082	-0.288	0.612	-0.096	0.528	-0.118	0.1	0.22	0.355	0.087	0.302	-0.142	0.312	0.13	0.053	0.222	0.096	-0.19	0.038	-0.181	0.179	0.118
Sphingolipids
SM C18:0	0.015	0.276	0.631	0.054	0.54	-0.117	0.725	-0.069	0.298	0.205	0.112	-0.225	0.221	0.157	0.595	-0.097	0.817	-0.049	0.448	0.159	0.514	-0.097	0.881	0.016	0.582	-0.084	0.818	0.033	0.163	0.178	0.759	-0.039	0.396	0.082	0.85	-0.018
SM C18:1	0.01	0.275	0.633	0.051	0.225	-0.218	0.61	-0.094	0.254	0.211	0.076	-0.236	0.284	0.129	0.7	-0.066	0.601	0.104	0.913	0.021	0.791	-0.037	0.596	0.052	0.837	-0.03	0.784	0.037	0.119	0.187	0.135	-0.178	0.1	0.15	0.754	-0.029
SM C24:1	0.037	0.233	0.473	-0.08	0.999	0	0.36	0.178	0.335	0.187	0.314	-0.14	0.77	0.037	0.123	-0.28	0.416	-0.169	0.223	0.252	0.607	0.075	0.436	-0.081	0.166	-0.211	0.394	0.12	0.056	0.242	0.281	-0.134	0.1	-0.157	0.433	-0.075
Monosacharides
H1	0.347	0.097	0.927	-0.01	0.469	-0.127	0.819	0.042	0.514	0.119	0.106	-0.211	0.961	0.006	0.245	-0.197	0.386	0.169	0.612	-0.098	0.379	0.121	0.315	0.097	0.668	0.061	0.492	0.091	0.173	0.16	0.166	0.162	0.644	0.041	<0.001	0.419
Metabolic indices
Met-SO/Met	0.019	0.257	0.988	-0.002	0.636	0.087	0.115	-0.301	0.59	0.102	0.255	0.155	0.221	0.152	0.817	-0.041	0.278	-0.222	0.133	0.305	0.779	-0.04	0.324	-0.1	0.151	-0.215	0.299	0.144	0.061	0.232	0.175	-0.166	0.942	0.007	0.849	-0.018
Ornithine/Arginine	0.032	0.234	0.937	-0.009	0.223	0.225	0.22	-0.234	0.056	0.366	0.027	-0.304	0.819	0.028	0.345	0.167	0.215	-0.253	0.54	-0.124	0.911	0.016	0.762	-0.031	0.098	0.247	0.71	-0.051	0.082	-0.214	0.484	-0.085	0.603	0.048	0.112	0.15
Spermidine/Putrescine	0.056	0.217	0.242	0.133	0.09	0.328	0.85	0.038	0.85	0.038	0.951	0.009	0.717	-0.047	0.741	0.061	0.826	-0.047	0.895	-0.028	0.027	-0.334	0.319	-0.105	0.268	-0.172	0.422	0.116	0.528	-0.081	0.012	0.322	0.9	0.012	0.099	0.163
Total DMA/Arg	0.015	0.26	0.263	0.12	0.115	0.285	0.372	-0.166	0.174	0.254	0.033	-0.287	0.248	0.14	0.647	-0.079	0.034	-0.426	0.611	-0.1	0.635	-0.066	0.944	0.007	0.052	0.284	0.811	-0.032	0.021	-0.28	0.971	-0.004	0.25	0.105	0.119	0.144
Tyrosine/Phenylalanine	0.082	-0.194	0.33	-0.109	0.176	-0.257	0.263	-0.219	0.38	0.171	0.288	0.149	0.03	0.279	0.985	0.003	0.071	0.38	0.382	-0.181	0.406	-0.122	0.638	-0.049	0.229	0.184	0.75	0.045	0.048	0.251	0.949	0.008	0.023	0.22	0.004	-0.281
Fischer Ratio	0.466	0.08	0.437	0.086	0.287	-0.199	0.716	0.07	0.368	-0.174	0.88	-0.021	0.398	-0.106	0.2	0.23	0.472	0.149	0.655	-0.092	0.81	0.035	0.319	-0.103	0.061	0.284	0.481	-0.099	0.521	-0.08	0.013	0.312	0.813	-0.022	0.018	0.228
Non essential AA	0.748	-0.035	0.592	-0.06	0.487	-0.13	0.275	-0.211	0.466	-0.141	0.186	0.184	0.064	-0.236	0.48	0.127	0.118	0.326	0.056	-0.396	0.911	0.016	0.005	0.294	0.212	0.189	0.314	-0.142	0.283	0.134	0.735	0.042	0.056	-0.183	0.478	-0.068
Total AA	0.533	-0.071	0.582	-0.063	0.521	-0.125	0.358	-0.184	0.615	-0.101	0.473	0.103	0.099	-0.217	0.477	0.133	0.097	0.359	0.063	-0.399	0.716	-0.055	0.024	0.244	0.243	0.183	0.852	-0.027	0.446	0.099	0.125	0.198	0.056	-0.189	0.634	0.047
