# Supplementary material for: Association of adrenal steroids with metabolomic profiles in patients with primary and endocrine hypertension
Source: Front Endocrinol (Lausanne). 2024 Mar 26;15:1370525. doi: 10.3389/fendo.2024.1370525 (PMC11002274; doi:10.3389/fendo.2024.1370525)
Supplement: Supplementary file 2 [file DataSheet_2.zip › Supplementary Table 3.3.XLSX]

## Sheet: Table 2.5
Supplemental Table 3.3 Complete list of significant regression models of each included metabolite in the subgroup containing patients with Cushing's syndrome and primary hypertension. Significant steroids or clinical data p-values und beta-coefficient are highlighted green. Data of none significant models is not shown.
	Steroids																										Clinical Data
	Aldosterone		Andostenedione		Corticosterone		Cortisol		Cortisone		11-Deoxycorticosterone		11-Deoxycortisol		DHEA		DHEAS		17-Hydroxyprogesterone		21-Deoxycortisol		18-Hydroxycortisol		18-Oxocortisol		Age		Sex
Metabolite	p-value	beta	p-value	beta	p-value	beta	p-value	beta	p-value	beta	p-value	beta	p-value	beta	p-value	beta	p-value	beta	p-value	beta	p-value	beta	p-value	beta	p-value	beta	p-value	beta	p-value	beta
Acylcarnitines
C9	0.167	0.215	0.404	0.131	0.617	0.103	0.044	-0.563	0.123	0.279	0.012	-0.372	0.062	0.366	0.866	-0.035	0.088	0.301	0.145	-0.223	0.537	0.073	0.098	0.309	0.044	-0.411	0.233	0.148	0.058	0.257
C18:1	0.579	0.086	0.601	0.082	0.734	-0.07	0.786	-0.075	0.865	-0.031	0.682	0.059	0.01	0.509	0.946	-0.014	0.437	-0.136	0.573	-0.086	0.521	-0.076	0.2	0.239	0.33	-0.197	0.597	-0.066	0.592	-0.072
C18:2	0.36	-0.129	0.116	0.227	0.526	-0.119	0.149	0.367	0.149	-0.239	0.742	0.044	0.063	0.333	0.393	-0.16	0.825	-0.035	0.345	-0.132	0.678	-0.045	0.818	-0.039	0.729	0.064	0.163	-0.159	0.899	-0.016
Amino Acids
Aspartate	0.673	0.066	0.266	-0.177	0.227	-0.252	0.024	0.643	0.462	-0.134	0.726	-0.051	0.51	0.13	0.858	0.037	0.801	0.045	0.769	-0.045	0.793	0.031	0.816	-0.044	0.913	0.022	0.147	0.183	0.825	-0.03
Ornithine	0.639	-0.071	0.371	0.138	0.584	-0.11	0.101	0.448	0.182	-0.236	0.813	0.033	0.409	0.157	0.287	-0.214	0.838	-0.035	0.371	-0.134	0.557	-0.068	0.973	0.006	0.956	-0.011	0.97	0.005	0.764	-0.039
Proline	0.966	-0.006	0.34	0.145	0.543	-0.121	0.79	-0.071	0.433	-0.136	0.353	-0.13	0.954	0.011	0.485	0.138	0.834	-0.035	0.551	-0.088	0.054	0.222	0.021	0.421	0.271	-0.215	0.25	0.138	0.006	0.364
Biogenic Amines
Spermidine	0.269	-0.163	0.808	-0.036	0.269	-0.217	0.085	0.457	0.66	-0.075	0.498	-0.093	0.022	0.431	0.507	-0.129	0.411	0.137	0.268	-0.161	0.577	-0.063	0.156	-0.251	0.283	0.207	0.114	-0.188	0.915	0.014
Glycerophospholipids
lysoPC a C14:0	0.358	-0.139	0.925	-0.014	0.742	0.066	0.442	-0.209	0.029	0.391	0.302	0.147	0.875	0.03	0.208	-0.254	0.272	0.189	0.011	-0.388	0.683	-0.047	0.033	0.393	0.317	-0.198	0.654	-0.054	0.45	-0.1
lysoPC a C16:1	0.396	-0.127	0.033	-0.33	0.617	-0.1	0.287	0.288	0.271	-0.193	0.127	0.216	0.201	0.242	0.812	0.047	0.577	-0.095	0.075	-0.266	0.613	-0.058	0.105	0.294	0.817	-0.045	0.153	-0.173	0.398	0.11
lysoPC a C17:0	0.041	-0.325	0.942	-0.012	0.841	-0.042	0.413	0.231	0.595	0.097	0.024	0.336	0.132	-0.299	0.53	-0.131	0.865	-0.03	0.705	-0.059	0.118	0.188	0.117	-0.297	0.317	0.205	0.566	0.072	0.524	-0.087
PC aa C42:1	0.063	-0.266	0.088	0.248	0.531	-0.118	0.354	0.237	0.286	0.177	0.04	0.277	<0.001	-0.677	0.038	-0.397	0.079	-0.285	0.701	0.054	0.077	0.193	0.002	-0.548	0.006	0.527	0.41	-0.094	0.478	-0.088
PC ae C34:3	0.002	-0.458	0.968	-0.006	0.96	0.01	0.478	0.187	0.065	0.319	0.031	0.302	0.004	-0.547	0.4	0.165	0.09	-0.285	0.187	-0.193	0.456	0.084	0.003	-0.543	0.013	0.485	0.606	-0.061	0.456	-0.095
PC ae C36:1	0.617	-0.076	0.214	-0.192	0.11	-0.324	0.522	0.174	0.378	0.156	0.014	0.357	0.613	-0.096	0.513	-0.132	0.571	-0.097	0.673	-0.063	0.942	0.008	0.829	-0.039	0.88	0.03	0.43	0.096	0.38	-0.116
PC ae C42:0	0.026	-0.333	0.656	0.067	0.819	-0.045	0.387	0.23	0.116	0.272	0.336	0.134	0.002	-0.603	0.035	-0.418	0.585	-0.092	0.033	0.316	0.433	0.089	0.003	-0.547	0.015	0.477	0.147	0.173	0.17	-0.177
PC ae C42:2	0.22	-0.191	0.351	-0.147	0.377	-0.183	0.095	0.468	0.567	0.103	0.014	0.364	0.033	-0.422	0.355	-0.191	0.325	-0.173	0.999	0	0.666	-0.051	0.052	-0.365	0.056	0.391	0.654	-0.056	0.387	-0.117
PC ae C44:4	0.206	-0.193	0.093	0.262	0.992	0.002	0.615	0.137	0.984	-0.003	0.016	0.35	0.007	-0.526	0.163	-0.283	0.114	-0.275	0.27	-0.166	0.288	0.124	0.39	-0.157	0.33	0.194	0.078	-0.217	0.487	-0.092
Sphingolipids
SM C16:1	0.797	0.034	0.4	0.112	0.082	-0.305	0.256	0.268	0.13	-0.232	0.453	0.092	0.886	0.023	0.802	-0.044	0.057	-0.285	0.861	-0.023	0.188	0.132	0.554	-0.093	0.967	-0.007	0.103	0.172	0.078	-0.203
SM C18:0	0.514	0.101	0.726	-0.055	0.237	-0.244	0.389	0.239	0.058	-0.345	0.169	0.2	0.976	-0.006	0.424	-0.164	0.406	-0.146	0.944	0.011	0.637	-0.056	0.897	0.024	0.977	0.006	0.952	0.007	0.683	-0.055
SM C18:1	0.397	0.121	0.972	0.005	0.154	-0.272	0.618	0.128	0.113	-0.265	0.379	0.118	0.333	0.174	0.406	-0.157	0.156	-0.231	0.89	0.02	0.909	0.012	0.588	0.093	0.756	-0.058	0.939	-0.009	0.206	-0.158
SM C20:2	0.478	0.099	0.828	-0.031	0.088	-0.319	0.084	0.435	0.107	-0.264	0.436	0.102	0.892	-0.024	0.453	-0.139	0.216	-0.196	0.862	0.024	0.108	0.172	0.315	-0.168	0.72	0.065	0.971	0.004	0.119	-0.19
SM(OH) C16:1	0.827	-0.032	0.918	0.015	0.277	-0.213	0.993	-0.002	0.996	0.001	0.034	0.296	0.214	-0.231	0.152	-0.281	0.531	-0.104	0.846	-0.028	0.316	0.112	0.292	-0.186	0.444	0.147	0.167	0.164	0.612	-0.065
Monosacharides
H1	0.096	0.223	0.007	-0.373	0.5	-0.119	0.261	0.269	0.131	-0.236	0.563	-0.072	0.896	-0.022	0.004	0.524	0.169	-0.209	0.719	-0.047	0.151	0.147	0.315	0.161	0.196	-0.226	0.017	0.259	0.073	0.209
Metabolic indices
Citrulline/Ornithine	0.857	-0.027	0.393	-0.132	0.386	0.175	0.018	-0.656	0.004	0.529	0.628	-0.069	0.167	-0.265	0.596	-0.107	0.205	0.219	0.183	0.2	0.014	0.289	0.651	-0.082	0.495	0.136	0.04	0.254	0.483	-0.093
Ornithine/Arginine	0.839	-0.028	0.153	0.204	0.929	0.017	0.564	0.145	0.294	-0.171	0.93	0.012	0.015	0.434	0.492	-0.128	0.574	-0.089	0.577	-0.077	0.051	-0.21	0.767	0.05	0.885	0.026	0.379	-0.099	0.384	-0.106
Spermidine/Putrescine	0.332	-0.138	0.155	0.206	0.734	-0.064	0.279	0.276	0.696	-0.065	0.483	-0.093	0.239	0.211	0.023	-0.435	0.22	0.198	0.742	-0.046	0.448	-0.082	0.047	-0.342	0.581	0.102	0.03	-0.251	0.424	0.099
Tyrosine/Phenylalanine	0.531	0.098	0.939	0.012	0.291	-0.22	0.933	0.024	0.843	0.036	0.117	0.232	0.885	-0.028	0.025	0.473	0.27	-0.196	0.204	-0.197	0.603	-0.062	0.08	0.331	0.829	0.044	0.402	0.105	0.188	0.18
Citrulline/Arginine	0.591	-0.084	0.333	0.153	0.353	0.193	0.107	-0.453	0.106	0.295	0.787	-0.039	0.088	0.337	0.16	-0.292	0.572	0.1	0.569	0.088	0.961	-0.006	0.952	-0.011	0.364	0.185	0.373	0.111	0.082	-0.237
Met-SO/Met	0.752	0.05	0.426	-0.127	0.499	-0.142	0.727	-0.099	0.121	0.287	0.603	0.077	0.754	-0.062	0.762	-0.063	0.362	-0.163	0.806	-0.038	0.413	-0.099	0.362	0.173	0.674	-0.087	0.076	0.227	0.339	-0.131
Glucogenic AA	0.188	-0.207	0.017	-0.385	0.823	-0.047	0.551	0.168	0.892	0.025	0.344	0.139	0.528	-0.124	0.56	-0.121	0.932	0.015	0.288	0.165	0.075	0.214	0.907	0.022	0.649	0.093	0.337	-0.121	0.028	-0.303
