# Supplementary material for: Association of adrenal steroids with metabolomic profiles in patients with primary and endocrine hypertension
Source: Front Endocrinol (Lausanne). 2024 Mar 26;15:1370525. doi: 10.3389/fendo.2024.1370525 (PMC11002274; doi:10.3389/fendo.2024.1370525)
Supplement: Supplementary file 2 [file DataSheet_2.zip › Supplementary Table 3.4.XLSX]

## Sheet: Table 2.6
Supplemental Table 3.4 Complete list of significant regression models of each included metabolite in the subgroup containing patients with Cushing's syndrome and primary hypertension including body mass index and diabetes mellitus. Significant steroids or clinical data p-values und beta-coefficient are highlighted in green. Data of none significant models is not shown.
	Steroids																										Clinical Data
	Aldosterone		Andostenedione		Corticosterone		Cortisol		Cortisone		11-Deoxycorticosterone		11-Deoxycortisol		DHEA		DHEAS		17-Hydroxyprogersterone		21-Deoxycortisol		18-Hydroxycortisol		18-Oxocortisol		Age		Sex		Body mass index		Diabetes mellitus
Metabolite	p-value	beta	p-value	beta	p-value	beta	p-value	beta	p-value	beta	p-value	beta	p-value	beta	p-value	beta	p-value	beta	p-value	beta	p-value	beta	p-value	beta	p-value	beta	p-value	beta	p-value	beta	p-value	beta	p-value	beta
Acylcarnitines
C7-DC	0.245	0.19	0.71	0.066	0.136	0.332	0.843	-0.065	0.784	0.056	0.051	0.326	0.104	-0.385	0.329	0.207	0.981	0.004	0.175	-0.241	0.228	-0.149	0.891	0.029	0.473	-0.138	0.126	0.196	0.072	0.272	0.208	0.178	0.578	-0.071
C18:1	0.676	0.067	0.485	-0.122	0.569	-0.124	0.69	0.129	0.589	-0.109	0.664	0.071	0.024	0.527	0.837	0.043	0.377	-0.148	0.827	0.038	0.588	-0.065	0.201	0.263	0.358	-0.173	0.628	-0.06	0.229	-0.177	0.498	0.094	0.366	-0.113
C18:2	0.444	-0.11	0.52	0.101	0.233	-0.234	0.029	0.642	0.019	-0.434	0.734	0.049	0.077	0.369	0.343	-0.177	0.981	-0.004	0.709	-0.058	0.619	-0.054	0.629	0.088	0.59	0.091	0.131	-0.17	0.345	-0.125	0.612	0.063	0.103	-0.185
Amino Acids
Aspartate	0.501	-0.107	0.907	0.02	0.08	-0.381	<0.001	1.167	0.054	-0.391	0.537	0.099	0.918	-0.024	0.234	0.246	0.485	0.115	0.188	-0.227	0.915	0.013	0.106	-0.33	0.197	0.242	0.065	0.23	0.38	0.128	0.327	0.135	0.62	-0.061
Glutamate	0.109	-0.263	0.135	-0.266	0.28	-0.24	0.004	0.978	0.186	-0.273	0.436	0.128	0.672	-0.099	0.014	0.53	0.703	-0.065	0.68	-0.073	0.672	0.052	0.013	-0.526	0.059	0.366	0.397	0.107	0.065	0.278	<0.001	0.528	0.692	-0.05
Ornithine	0.965	-0.007	0.652	0.076	0.36	-0.192	0.149	0.451	0.086	-0.339	0.634	-0.074	0.151	0.32	0.163	-0.281	0.839	-0.033	0.794	-0.044	0.697	-0.045	0.213	0.247	0.688	-0.073	0.975	-0.004	0.383	-0.124	0.224	-0.163	0.612	-0.061
Proline	0.972	0.005	0.747	0.053	0.255	-0.235	0.878	0.047	0.192	-0.251	0.374	-0.137	0.852	0.041	0.703	0.075	0.85	-0.03	0.674	0.069	0.019	0.273	0.013	0.489	0.364	-0.162	0.642	0.055	0.059	0.265	0.842	0.026	0.513	-0.077
Biogenic Amines
Spermidine	0.282	-0.168	0.849	-0.032	0.366	-0.192	0.087	0.542	0.533	-0.123	0.541	-0.096	0.073	0.405	0.538	-0.124	0.321	0.162	0.253	-0.193	0.542	-0.072	0.202	-0.255	0.341	0.175	0.192	-0.159	0.918	0.015	0.852	-0.025	0.399	-0.103
Glycerophospholipids
lysoPC a C14:0	0.631	-0.077	0.434	0.137	0.846	0.043	0.181	-0.436	0.034	0.438	0.744	0.053	0.449	0.175	0.18	-0.281	0.344	0.159	0.011	-0.454	0.566	-0.07	0.019	0.49	0.241	-0.223	0.818	-0.029	0.826	-0.032	0.147	-0.203	0.189	0.166
lysoPC a C16:1	0.5	-0.11	0.08	-0.315	0.545	-0.134	0.408	0.273	0.293	-0.218	0.251	0.191	0.204	0.3	0.881	0.032	0.557	-0.1	0.299	-0.184	0.842	-0.024	0.113	0.333	0.754	-0.06	0.158	-0.181	0.638	0.07	0.755	-0.044	0.793	-0.033
lysoPC a C17:0	0.263	-0.174	0.426	0.135	0.43	-0.167	0.717	-0.113	0.52	0.126	0.502	0.106	0.755	0.069	0.318	-0.202	0.669	-0.069	0.744	-0.055	0.121	0.183	0.674	0.083	0.92	0.018	0.367	0.109	0.578	-0.079	0.001	-0.458	0.344	0.115
PC aa C42:1	0.08	-0.259	0.308	0.163	0.318	-0.199	0.166	0.41	0.748	0.059	0.081	0.262	0.002	-0.671	0.035	-0.407	0.135	-0.23	0.396	0.135	0.039	0.231	0.017	-0.453	0.01	0.457	0.318	-0.114	0.241	-0.158	0.743	-0.042	0.067	-0.212
PC ae C34:3	0.034	-0.326	0.675	0.069	0.967	-0.009	0.777	-0.086	0.036	0.408	0.292	0.162	0.126	-0.336	0.811	0.047	0.064	-0.296	0.171	-0.226	0.651	0.052	0.195	-0.252	0.094	0.301	0.98	0.003	0.333	-0.135	0.031	-0.288	0.927	-0.011
PC ae C42:0	0.044	-0.322	0.926	0.016	0.527	-0.136	0.432	0.25	0.162	0.28	0.493	0.11	0.018	-0.546	0.099	-0.34	0.493	-0.113	0.03	0.376	0.3	0.124	0.021	-0.475	0.037	0.392	0.192	0.161	0.18	-0.195	0.767	-0.04	0.883	-0.018
PC ae C36:1	0.33	-0.149	0.071	-0.304	0.038	-0.438	0.688	0.123	0.139	0.288	0.028	0.345	0.89	-0.03	0.74	0.066	0.194	-0.208	0.779	0.046	0.453	0.087	0.754	-0.061	0.872	-0.029	0.33	0.116	0.557	-0.082	0.748	-0.042	0.058	0.229
PC ae C42:2	0.178	-0.22	0.122	-0.276	0.238	-0.261	0.089	0.561	0.574	0.115	0.033	0.356	0.067	-0.432	0.497	-0.143	0.27	-0.187	0.412	0.144	0.669	0.052	0.106	-0.338	0.123	0.297	0.621	-0.062	0.245	-0.174	0.908	-0.016	0.441	-0.098
PC ae C44:4	0.506	-0.104	0.272	0.187	0.791	-0.056	0.848	-0.06	0.741	0.065	0.206	0.201	0.121	-0.35	0.095	-0.341	0.081	-0.287	0.817	-0.039	0.11	0.19	0.876	0.031	0.859	0.033	0.06	-0.23	0.318	-0.143	0.057	-0.26	0.849	0.023
Sphingolipids
SM C16:1	0.851	0.025	0.635	0.068	0.038	-0.375	0.092	0.451	0.063	-0.313	0.291	0.141	0.929	-0.017	0.882	-0.025	0.069	-0.252	0.618	-0.071	0.401	0.083	0.676	-0.07	0.753	0.049	0.087	0.177	0.084	-0.211	0.241	0.134	0.966	-0.004
SM C18:0	0.866	0.026	0.372	-0.153	0.361	-0.195	0.351	0.295	0.225	-0.241	0.069	0.291	0.455	-0.168	0.694	-0.08	0.32	-0.163	0.897	-0.022	0.68	-0.049	0.522	-0.128	0.84	0.037	0.836	0.025	0.943	-0.01	0.099	0.226	0.247	0.142
SM C18:1	0.754	0.045	0.607	-0.081	0.211	-0.247	0.349	0.273	0.202	-0.235	0.124	0.227	0.953	0.012	0.699	-0.073	0.139	-0.225	0.835	-0.033	0.921	-0.011	0.759	-0.057	0.925	0.016	0.946	0.008	0.355	-0.123	0.048	0.25	0.442	0.087
SM C20:2	0.647	0.069	0.865	-0.028	0.073	-0.372	0.05	0.606	0.093	-0.324	0.239	0.181	0.586	-0.119	0.562	-0.114	0.31	-0.161	0.951	-0.01	0.172	0.157	0.247	-0.225	0.479	0.126	0.977	-0.003	0.188	-0.184	0.255	0.149	0.679	-0.049
SM(OH) C16:1	0.832	-0.033	0.889	-0.023	0.381	-0.183	0.777	-0.087	0.614	0.098	0.08	0.275	0.29	-0.234	0.215	-0.248	0.443	-0.123	0.762	-0.05	0.363	0.105	0.387	-0.17	0.627	0.088	0.138	0.178	0.82	-0.032	0.994	-0.001	0.272	0.132
Monosacharides
H1	0.096	0.223	0.007	-0.373	0.5	-0.119	0.261	0.269	0.131	-0.236	0.563	-0.072	0.896	-0.022	0.004	0.524	0.169	-0.209	0.719	-0.047	0.151	0.147	0.315	0.161	0.196	-0.226	0.017	0.259	0.073	0.209	0.239	0.173	0.885	0.019
Metabolic indices
Citrulline/Ornithine	0.947	-0.011	0.523	-0.111	0.44	0.168	0.023	-0.746	0.003	0.609	0.679	-0.067	0.276	-0.251	0.703	-0.079	0.269	0.185	0.141	0.256	0.014	0.302	0.533	-0.127	0.554	0.111	0.074	0.224	0.483	-0.103	0.935	-0.011	0.911	-0.014
Ornithine/Arginine	0.801	-0.035	0.788	-0.04	0.802	-0.047	0.149	0.401	0.113	-0.278	0.787	0.038	0.041	0.408	0.402	-0.15	0.571	-0.081	0.761	0.045	0.085	-0.18	0.461	0.129	0.842	0.032	0.277	-0.117	0.064	-0.236	0.183	0.159	0.258	-0.122
Spermidine/Putrescine	0.27	-0.172	0.433	0.133	0.763	-0.064	0.2	0.402	0.657	-0.087	0.726	-0.055	0.528	0.14	0.057	-0.388	0.229	0.196	0.642	-0.078	0.425	-0.093	0.068	-0.365	0.506	0.121	0.054	-0.235	0.448	0.108	0.455	0.1	0.941	0.009
Citrulline/Arginine	0.63	-0.074	0.334	-0.162	0.649	0.095	0.554	-0.183	0.253	0.223	0.996	-0.001	0.164	0.309	0.148	-0.291	0.638	0.076	0.068	0.307	0.679	0.048	0.777	0.056	0.361	0.166	0.636	0.057	0.004	-0.421	0.122	0.207	0.14	-0.179
Total DMA/Arg	0.652	-0.07	0.446	-0.13	0.612	-0.107	0.472	0.226	0.65	-0.089	0.1	0.262	0.573	0.126	0.326	-0.199	0.841	0.033	0.503	0.113	0.885	-0.017	0.957	0.011	0.202	0.235	0.266	-0.135	0.145	-0.21	0.003	0.408	0.155	-0.174
