# Supplementary material for: Association of adrenal steroids with metabolomic profiles in patients with primary and endocrine hypertension
Source: Front Endocrinol (Lausanne). 2024 Mar 26;15:1370525. doi: 10.3389/fendo.2024.1370525 (PMC11002274; doi:10.3389/fendo.2024.1370525)
Supplement: Supplementary file 2 [file DataSheet_2.zip › Supplementary Table 3.5.XLSX]

## Sheet: Table 2.7
Supplemental Table 3.5 Complete list of significant regression models of each included metabolite in the subgroup containing patients with primary aldosteronism and primary hypertension. Significant steroids or clinical data p-values und beta-coefficient are highlighted green. Data of none significant models is not shown.
	Steroids																										Clinical Data
	Aldosterone		Andostenedione		Corticosterone		Cortisol		Cortisone		11-Deoxycorticosterone		11-Deoxycortisol		DHEA		DHEAS		17-Hydroxyprogesterone		21-Deoxycortisol		18-Hydroxycortisol		18-Oxocortisol		Age		Sex
Metabolite	p-value	beta	p-value	beta	p-value	beta	p-value	beta	p-value	beta	p-value	beta	p-value	beta	p-value	beta	p-value	beta	p-value	beta	p-value	beta	p-value	beta	p-value	beta	p-value	beta	p-value	beta
Acylcarnitines
C7-DC	0.325	-0.11	0.115	-0.226	0.003	0.546	0.081	-0.556	0.609	0.12	0.103	0.168	0.112	-0.239	0.324	-0.162	0.018	0.327	0.065	0.224	0.444	-0.071	0.116	0.233	0.163	-0.235	0.071	0.179	0.52	0.061
C9	0.261	-0.126	0.167	-0.2	0.014	0.451	0.003	-0.952	0.004	0.698	0.022	-0.239	0.353	0.14	0.015	-0.405	0.131	0.209	0.428	0.096	0.719	-0.034	0.042	0.304	0.255	-0.193	0.652	-0.045	0.918	0.01
C10:1	0.234	0.14	0.069	-0.277	0.882	-0.028	0.724	-0.119	0.185	-0.33	0.09	-0.185	0.037	0.332	0.968	0.007	0.074	0.261	0.093	0.215	0.596	0.052	0.23	0.188	0.314	-0.18	0.043	0.213	0.64	-0.047
C14:2	0.331	0.111	0.363	-0.134	0.507	0.122	0.749	0.104	0.034	-0.512	0.81	0.025	0.612	0.078	0.423	0.135	0.959	0.007	0.361	0.113	0.182	0.128	0.589	0.082	0.261	-0.194	0.03	0.221	0.207	0.124
C16	0.077	0.207	0.331	-0.146	0.32	-0.188	0.648	0.152	0.065	-0.455	0.27	0.119	0.438	0.122	0.527	0.109	0.403	0.12	0.552	0.075	0.592	0.052	0.363	0.141	0.488	-0.122	0.087	0.178	0.174	0.137
C16-1	0.507	0.08	0.811	-0.037	0.647	-0.089	0.778	-0.097	0.524	-0.161	0.124	0.171	0.361	0.148	0.877	-0.027	0.973	-0.005	0.701	-0.05	0.464	0.074	0.729	0.055	0.835	0.038	0.157	0.151	0.307	0.105
C18:1	0.027	0.264	0.521	-0.098	0.856	-0.035	0.613	-0.171	0.443	-0.192	0.701	0.042	0.111	0.255	0.153	0.251	0.736	-0.049	0.538	-0.079	0.687	0.04	0.762	0.048	0.45	-0.135	0.08	0.184	0.181	0.136
C18:2	0.019	0.27	0.376	-0.131	0.211	-0.232	0.201	0.419	0.025	-0.544	0.832	-0.022	0.15	0.222	0.07	0.309	0.77	-0.041	0.918	-0.013	0.427	0.076	0.34	-0.145	0.976	-0.005	0.144	0.149	0.09	0.168
Amino Acids
Aspartate	0.11	0.17	0.998	0	0.203	-0.219	0.014	0.755	0.009	-0.595	0.797	-0.025	0.511	-0.094	0.002	0.484	0.489	-0.091	0.016	-0.281	0.806	-0.022	0.619	-0.07	0.4	0.135	<0.001	0.508	0.001	0.296
Glutamate	0.023	0.267	0.279	-0.163	0.037	-0.396	0.138	0.494	0.101	-0.405	0.309	-0.11	0.223	0.191	0.007	0.466	0.978	-0.004	0.541	-0.077	0.84	-0.02	0.448	0.117	0.263	-0.197	0.019	0.244	0.012	0.255
Ornithine	0.139	0.169	0.639	-0.069	0.046	-0.369	0.008	0.865	0.001	-0.795	0.52	-0.068	0.507	0.102	0.008	0.454	0.068	-0.258	0.1	-0.204	0.696	-0.037	0.633	-0.072	0.729	0.06	0.095	0.169	0.002	0.301
Phenylalanine	0.028	0.253	0.031	-0.319	0.257	-0.209	0.283	0.351	0.021	-0.562	0.01	-0.273	0.419	0.124	0.007	0.463	0.104	-0.23	0.845	0.024	0.447	0.073	0.719	0.054	0.617	-0.086	0.534	0.063	0.095	0.165
Serine	0.936	-0.009	0.403	-0.127	0.595	0.102	0.203	0.43	0.052	-0.487	0.375	-0.097	0.208	-0.2	0.001	0.575	0.022	-0.337	0.315	-0.129	0.943	-0.007	0.049	-0.31	0.106	0.29	0.743	0.034	0.468	0.074
Threonine	0.348	0.107	0.023	-0.337	0.721	-0.066	0.097	0.543	0.084	-0.417	0.846	0.02	0.589	-0.083	<0.001	0.611	0.043	-0.286	0.1	-0.204	0.683	0.039	0.049	-0.3	0.129	0.263	0.282	0.109	0.011	0.253
Biogenic Amines
Spermidine	<0.001	0.412	0.535	-0.093	0.259	-0.213	0.59	0.179	0.253	-0.281	0.231	-0.129	0.063	0.293	0.06	0.325	0.436	0.112	0.209	-0.159	0.666	-0.042	0.972	-0.005	0.739	-0.059	0.089	0.177	0.248	0.116
Glycerophospholipids
lysoPC C20:4	0.734	0.041	0.751	0.049	0.747	0.063	0.111	0.55	0.018	-0.609	0.53	0.07	0.241	-0.19	0.072	0.322	0.105	-0.242	0.317	-0.131	0.134	-0.152	0.436	-0.125	0.443	0.14	0.929	-0.009	<0.001	0.359
lysoPC a C16:0	0.599	0.064	0.838	0.032	0.493	-0.134	0.003	1.028	0.003	-0.785	0.247	0.13	0.093	-0.275	0.394	0.153	0.408	-0.124	0.695	-0.051	0.229	-0.123	0.249	-0.186	0.173	0.25	0.87	-0.018	0.011	0.267
PC aa C32:1	0.54	0.074	0.743	-0.051	0.371	-0.174	0.467	0.25	0.668	-0.109	0.147	0.162	0.591	-0.087	0.112	-0.283	0.416	0.121	0.644	-0.06	0.225	-0.123	0.078	0.283	0.723	-0.065	0.008	-0.287	0.346	-0.098
PC aa C34:2	0.862	-0.021	0.013	-0.392	0.892	0.027	0.046	0.694	0.014	-0.635	0.98	0.003	0.463	-0.119	0.46	0.132	0.403	0.125	0.201	0.168	0.641	-0.047	0.251	-0.184	0.247	0.212	0.893	0.014	0.034	-0.222
PC aa C40:1	0.392	0.104	0.951	-0.009	0.474	-0.14	0.023	0.789	0.021	-0.593	0.227	0.135	0.167	-0.225	0.146	0.26	0.239	-0.176	0.825	0.029	0.737	-0.034	0.076	-0.286	0.174	0.249	0.148	0.155	0.898	-0.013
PC aa C40:6	0.216	0.151	0.294	-0.164	0.558	-0.115	0.251	0.398	0.299	-0.266	0.404	0.094	0.102	-0.268	0.189	0.236	0.417	-0.122	0.075	0.236	0.804	-0.025	0.086	-0.278	0.32	0.183	0.041	0.222	0.767	-0.031
PC aa C42:0	0.608	0.059	0.171	0.202	0.94	0.014	0.031	0.708	0.007	-0.658	0.271	0.116	0.005	-0.434	0.491	0.116	0.048	-0.28	0.693	0.049	0.088	0.164	0.09	-0.258	0.188	0.228	0.323	0.1	0.343	-0.093
PC aa C42:1	0.213	0.144	0.523	0.095	0.826	-0.041	0.021	0.766	0.007	-0.664	0.21	0.134	0.011	-0.398	0.057	0.325	0.046	-0.285	0.95	-0.008	0.4	0.081	0.091	-0.259	0.215	0.216	0.104	0.167	0.959	-0.005
PC aa C42:4	0.037	0.251	0.579	0.085	0.142	-0.285	0.102	0.56	0.119	-0.394	0.09	0.188	0.467	-0.117	0.236	0.21	0.247	-0.171	0.178	-0.175	0.79	-0.027	0.279	-0.172	0.529	0.114	0.447	0.081	0.365	0.093
PC ae C32:1	0.931	0.01	0.154	-0.212	0.717	0.068	0.303	0.339	0.142	-0.358	0.149	0.154	0.176	-0.21	0.335	0.164	0.832	0.03	0.809	-0.03	0.378	0.085	0.185	-0.203	0.136	0.261	0.428	0.081	0.019	-0.234
PC ae C32:2	0.683	-0.047	0.139	-0.219	0.462	0.136	0.863	0.056	0.806	-0.059	0.034	0.225	0.217	-0.19	0.197	0.219	0.622	-0.07	0.666	-0.054	0.547	0.058	0.076	-0.271	0.084	0.301	0.099	0.168	0.026	0.373
PC ae C40:3	0.247	0.133	0.996	-0.001	0.179	-0.249	0.047	0.655	0.049	-0.478	0.003	0.315	0.112	-0.246	0.292	0.179	0.493	-0.097	0.235	-0.148	0.845	0.019	0.312	-0.154	0.361	0.158	0.625	0.05	0.209	-0.124
PC ae C42:0	0.264	0.136	0.588	0.084	0.795	-0.051	0.135	0.519	0.128	-0.389	0.753	0.035	0.22	-0.2	0.728	0.062	0.226	-0.181	0.497	0.089	0.928	-0.009	0.018	-0.383	0.201	0.235	0.247	0.125	0.589	-0.056
PC ae C42:1	0.079	0.209	0.849	-0.029	0.306	-0.196	0.002	1.073	<0.001	-1.026	0.53	0.069	0.534	-0.099	0.354	0.162	0.483	-0.102	0.711	0.048	0.117	-0.156	0.927	-0.014	0.952	-0.011	0.822	0.024	0.56	-0.059
PC ae C42:2	0.382	0.106	0.719	0.056	0.804	-0.048	0.044	0.699	0.025	-0.577	0.095	0.187	0.026	-0.365	0.887	-0.025	0.468	-0.108	0.911	0.015	0.318	-0.101	0.531	-0.101	0.352	0.17	0.759	0.033	0.326	-0.102
PC ae C42:3	0.988	0.002	0.896	0.02	0.339	0.181	0.03	0.73	0.012	-0.626	0.356	0.1	0.002	-0.5	0.892	0.023	0.646	-0.066	0.276	0.138	0.924	0.009	0.01	-0.402	0.026	0.396	0.123	0.16	0.112	-0.16
PC ae C42:5	0.285	0.126	0.537	0.093	0.763	0.057	0.033	0.719	0.006	-0.692	0.394	0.092	0.01	-0.414	0.454	0.13	0.224	-0.176	0.831	-0.027	0.249	0.114	0.616	-0.078	0.567	0.102	0.725	-0.037	0.245	-0.117
PC ae C44:6	0.738	0.038	0.209	0.187	0.812	-0.044	0.013	0.825	0.005	-0.687	0.176	0.144	0.009	-0.408	0.455	0.127	0.162	-0.199	0.663	-0.054	0.043	0.197	0.059	-0.29	0.13	0.265	0.652	0.046	0.593	-0.053
Sphingolipids
SM C18:1	0.562	0.068	0.027	-0.334	0.622	0.093	0.806	-0.081	0.38	-0.215	0.698	0.042	0.215	0.194	0.263	0.192	0.526	0.091	0.653	0.057	0.426	-0.078	0.574	-0.087	0.593	0.094	0.019	0.245	0.033	-0.215
Metabolic indices
Citrulline/Arginine	0.071	0.218	0.491	-0.106	0.372	-0.173	0.327	0.336	0.68	-0.104	0.881	-0.017	0.417	0.131	0.141	0.262	0.164	-0.206	0.297	-0.136	0.979	0.003	0.368	-0.143	0.646	0.083	0.229	0.128	0.313	0.104
Citrulline/Ornithine	0.57	-0.069	0.257	-0.177	0.042	0.399	0.015	-0.851	0.002	0.813	0.467	-0.081	0.852	-0.03	0.155	-0.254	0.18	0.201	0.201	0.168	0.368	0.091	0.968	0.006	0.695	-0.072	0.493	0.074	0.012	-0.264
CPT-I Ratio	0.005	0.316	0.431	0.114	0.861	0.032	0.394	0.273	0.011	-0.61	0.402	0.087	0.918	-0.015	0.307	0.169	0.166	-0.192	0.598	-0.064	0.255	-0.107	0.605	0.077	0.897	-0.022	0.364	0.09	0.187	0.127
Ornithine/Arginine	0.077	0.208	0.86	0.026	0.054	-0.367	0.021	0.78	0.019	-0.585	0.777	0.031	0.447	0.12	0.044	0.35	0.058	-0.275	0.114	-0.201	0.573	-0.055	0.477	-0.111	0.559	0.103	0.604	0.054	0.021	0.235
Putrescine/Ornithine	0.844	-0.024	0.697	-0.061	0.135	0.293	0.011	-0.883	0.001	0.85	0.644	0.051	0.471	0.117	0.159	-0.252	0.18	0.2	0.723	0.046	0.801	0.026	0.41	0.132	0.369	-0.164	0.266	-0.119	0.076	-0.185
Spermidine/Putrescine	0.002	0.373	0.726	-0.054	0.449	-0.147	0.711	0.127	0.305	-0.259	0.382	-0.097	0.377	0.142	0.182	0.237	0.522	0.095	0.374	-0.116	0.414	-0.082	0.508	-0.105	0.768	0.053	0.236	0.126	0.354	0.095
TotalDMA/Arg	0.043	0.246	0.974	0.005	0.15	-0.282	0.155	0.492	0.343	-0.242	0.557	0.066	0.73	0.056	0.215	0.222	0.088	-0.255	0.268	-0.145	0.882	0.015	0.346	-0.151	0.78	0.051	0.878	-0.016	0.252	0.119
Fischer Ratio	0.073	-0.213	0.077	-0.271	0.945	-0.013	0.771	0.098	0.719	-0.09	0.266	-0.122	0.471	0.115	0.507	0.116	0.787	0.04	0.214	0.16	0.267	-0.111	0.898	0.02	0.614	0.09	0.6	-0.055	0.007	0.279
AAA	0.127	0.183	0.027	-0.342	0.324	-0.191	0.58	0.189	0.194	-0.328	0.05	-0.218	0.384	0.14	0.005	0.498	0.135	-0.221	0.708	0.049	0.621	0.05	0.583	0.087	0.738	-0.06	0.419	0.086	0.02	0.242
BCAA	0.832	0.024	0.002	-0.459	0.363	-0.166	0.523	0.205	0.178	-0.32	0.013	-0.26	0.212	0.189	0.003	0.494	0.242	-0.163	0.25	0.141	0.792	-0.025	0.563	0.086	0.984	0.003	0.686	0.04	<0.001	0.374
Essential AA	0.669	0.049	0.001	-0.485	0.35	-0.172	0.193	0.424	0.057	-0.459	0.044	-0.213	0.481	0.108	<0.001	0.618	0.093	-0.237	0.601	0.065	0.989	-0.001	0.653	-0.068	0.501	0.116	0.36	0.092	<0.001	0.34
