# Supplementary material for: Association of adrenal steroids with metabolomic profiles in patients with primary and endocrine hypertension
Source: Front Endocrinol (Lausanne). 2024 Mar 26;15:1370525. doi: 10.3389/fendo.2024.1370525 (PMC11002274; doi:10.3389/fendo.2024.1370525)
Supplement: Supplementary file 2 [file DataSheet_2.zip › Supplementary Table 3.6.XLSX]

## Sheet: Table 2.8
	Steroids																										Clinical Data
	Aldosterone		Andostenedione		Corticosterone		Cortisol		Cortisone		11-Deoxycorticosterone		11-Deoxycortisol		DHEA		DHEAS		17-Hydroxyprogesterone		21-Deoxycortisol		18-Hydrocxycortisol		18-Oxocortisol		Age		Sex		Body mass index		Diabetes mellitus
Metabolite	p-value	beta	p-value	beta	p-value	beta	p-value	beta	p-value	beta	p-value	beta	p-value	beta	p-value	beta	p-value	beta	p-value	beta	p-value	beta	p-value	beta	p-value	beta	p-value	beta	p-value	beta	p-value	beta	p-value	beta
Acylcarnitines
C7-DC	0.329	-0.116	0.167	-0.205	0.004	0.551	0.086	-0.587	0.535	0.156	0.103	0.177	0.156	-0.232	0.269	-0.189	0.026	0.316	0.15	0.18	0.423	-0.076	0.152	0.24	0.269	-0.203	0.052	0.201	0.351	0.093	0.359	-0.079	0.873	0.013
C9	0.296	-0.126	0.175	-0.203	0.021	0.445	0.004	-0.996	0.004	0.744	0.022	-0.252	0.303	0.17	0.025	-0.391	0.176	0.194	0.482	0.089	0.678	-0.04	0.103	0.276	0.412	-0.152	0.757	-0.032	0.606	0.052	0.429	-0.069	0.586	-0.044
C10:1	0.416	0.102	0.082	-0.272	0.973	-0.007	0.913	-0.039	0.161	-0.371	0.148	-0.165	0.081	0.301	0.845	0.035	0.119	0.233	0.159	0.186	0.559	0.058	0.545	0.106	0.687	-0.078	0.036	0.229	0.947	-0.007	0.455	0.068	0.424	-0.068
C14:2	0.408	0.073	0.642	-0.038	0.503	0.082	0.439	-0.117	0.413	0.158	0.659	0.153	0.039	-0.533	0.645	0.051	0.856	0.03	0.358	0.161	0.825	-0.032	0.559	0.075	0.166	0.135	0.024	0.24	0.202	0.131	0.828	0.037	0.46	-0.139
C16	0.28	0.133	0.358	-0.141	0.264	-0.218	0.555	0.208	0.053	-0.504	0.143	0.164	0.427	0.134	0.565	0.102	0.466	0.107	0.712	0.048	0.482	0.069	0.398	0.146	0.571	-0.108	0.088	0.183	0.339	0.099	0.192	0.116	0.741	-0.028
C16-1	0.936	0.01	0.768	-0.46	0.701	-0.077	0.808	-0.88	0.523	-0.17	0.088	0.196	0.373	0.154	0.894	0.024	0.717	-0.054	0.698	-0.052	0.374	0.09	0.924	0.017	0.694	0.077	0.134	0.164	0.476	0.076	0.255	0.104	0.35	-0.08
C18:1	0.127	0.193	0.602	-0.081	0.674	-0.084	0.79	-0.096	0.343	-0.251	0.492	0.078	0.107	0.278	0.217	0.223	0.773	-0.043	0.396	-0.112	0.606	0.052	0.787	0.048	0.514	-0.127	0.135	0.163	0.362	0.096	0.203	0.116	0.991	0.001
C18:2	0.11	0.194	0.45	-0.113	0.132	-0.29	0.094	0.582	0.01	-0.662	0.87	0.018	0.158	0.234	0.109	0.279	0.832	-0.03	0.714	-0.046	0.382	0.084	0.238	-0.2	0.8	0.047	0.248	0.121	0.125	0.156	0.055	0.168	0.702	-0.031
Amino Acids
Arginine	0.558	-0.074	0.658	-0.07	0.437	0.156	0.153	-0.519	0.476	0.191	0.198	-0.148	0.888	-0.024	0.382	-0.159	0.387	0.13	0.462	0.098	0.611	0.051	0.089	0.303	0.208	-0.246	0.372	0.098	0.987	-0.002	0.003	-0.28	0.217	0.106
Aspartate	0.125	0.175	0.941	0.01	0.194	-0.234	0.027	0.721	0.018	-0.571	0.734	-0.035	0.719	-0.056	0.002	0.524	0.419	-0.109	0.015	-0.293	0.637	-0.043	0.466	-0.116	0.442	0.134	<0.001	0.528	0.003	0.289	0.646	0.038	0.042	-0.157
Glutamate	0.149	0.17	0.156	-0.207	0.108	-0.3	0.035	0.711	0.045	-0.496	0.633	-0.051	0.728	0.056	<0.001	0.567	0.86	-0.024	0.446	-0.094	0.943	-0.007	0.377	-0.145	0.998	-0.0003	0.015	0.248	0.012	0.249	<0.001	0.341	0.043	-0.162
Ornithine	0.346	0.115	0.641	-0.071	0.03	-0.422	0.007	0.944	0.001	-0.848	0.561	-0.064	0.423	0.133	0.014	0.434	0.087	-0.248	0.086	-0.221	0.752	-0.031	0.653	-0.077	0.686	0.076	0.13	0.16	0.013	0.258	0.948	0.006	0.739	0.028
Phenylalanine	0.091	0.208	0.043	-0.308	0.235	-0.23	0.239	0.412	0.02	-0.604	0.018	-0.264	0.446	0.128	0.013	0.439	0.11	-0.233	0.97	0.005	0.393	0.083	0.729	0.059	0.717	-0.068	0.566	0.061	0.179	0.138	0.763	0.027	0.822	0.019
Serine	0.767	0.037	0.454	-0.115	0.952	0.012	0.483	0.248	0.121	-0.406	0.179	-0.151	0.757	-0.053	0.002	0.56	0.022	-0.34	0.392	-0.112	0.825	-0.022	0.331	-0.169	0.448	0.145	0.635	0.051	0.798	0.027	0.037	-0.188	0.696	-0.033
Threonine	0.195	0.154	0.029	-0.324	0.299	-0.196	0.277	0.369	0.167	-0.346	0.79	-0.029	0.653	0.073	0.005	0.486	0.091	-0.239	0.151	-0.18	0.773	0.027	0.672	-0.07	0.707	0.069	0.421	0.083	0.038	0.208	0.003	-0.263	0.069	0.147
Biogenic Amines
Spermidine	0.002	0.399	0.746	-0.05	0.168	-0.273	0.641	0.166	0.276	-0.287	0.213	-0.141	0.025	0.385	0.101	0.294	0.408	0.122	0.15	-0.189	0.507	-0.066	0.907	0.02	0.677	-0.08	0.095	0.181	0.416	0.085	0.699	0.035	0.372	-0.076
Glycerophospholipids
lysoPC C20:4	0.9	0.016	0.634	0.076	0.835	0.042	0.157	0.519	0.03	-0.59	0.5	0.078	0.301	-0.182	0.184	0.245	0.101	-0.25	0.276	-0.147	0.135	-0.153	0.625	-0.088	0.513	0.129	0.7	-0.043	<0.001	0.389	0.499	-0.063	0.528	0.055
PC aa C32:1	0.869	0.021	0.689	-0.063	0.625	-0.098	0.481	0.256	0.774	-0.077	0.096	0.193	0.404	-0.145	0.096	-0.305	0.441	0.116	0.589	-0.072	0.221	-0.124	0.225	0.216	0.93	-0.017	0.008	-0.295	0.222	-0.13	0.21	0.115	0.648	0.039
PC aa C34:2	0.884	-0.019	0.025	-0.358	0.982	-0.004	0.066	0.674	0.021	-0.626	0.81	-0.028	0.85	-0.033	0.535	0.114	0.319	0.151	0.276	0.146	0.403	-0.085	0.249	-0.206	0.245	0.229	0.721	0.039	0.013	-0.268	0.643	-0.043	0.353	-0.081
PC aa C42:0	0.451	0.089	0.079	0.259	0.714	-0.068	0.085	0.583	0.011	-0.636	0.514	0.07	0.061	-0.304	0.494	0.116	0.024	-0.318	0.643	0.057	0.125	0.145	0.354	-0.153	0.391	0.156	0.272	0.112	0.417	-0.08	0.028	-0.189	0.375	-0.071
PC aa C42:1	0.19	0.159	0.287	0.16	0.519	-0.124	0.052	0.674	0.012	-0.645	0.342	0.104	0.081	-0.29	0.108	0.28	0.029	-0.316	0.877	-0.02	0.543	0.059	0.308	-0.173	0.351	0.174	0.12	0.163	0.726	0.036	0.036	-0.185	0.631	-0.039
PC aa C42:4	0.131	0.194	0.449	0.12	0.105	-0.331	0.115	0.579	0.132	-0.408	0.092	0.197	0.718	-0.063	0.362	0.168	0.224	-0.185	0.151	-0.194	0.678	-0.042	0.269	-0.198	0.386	0.171	0.574	0.062	0.312	0.109	0.83	-0.02	0.691	-0.035
PC ae C32:1	0.723	0.043	0.287	-0.16	0.796	0.049	0.579	0.191	0.256	-0.289	0.263	0.123	0.471	-0.119	0.289	0.184	0.857	-0.026	0.704	-0.048	0.54	0.059	0.391	-0.145	0.248	0.215	0.262	0.117	0.027	-0.226	0.182	-0.117	0.183	-0.109
PC ae C32:2	0.755	-0.037	0.281	-0.16	0.613	0.096	0.972	-0.012	0.923	-0.024	0.068	0.199	0.524	-0.104	0.131	0.259	0.4	-0.119	0.494	-0.086	0.76	0.029	0.088	-0.286	0.083	0.32	0.058	0.197	0.056	-0.192	0.324	-0.085	0.03	-0.177
PC ae C38:1	0.341	0.121	0.18	-0.212	0.228	-0.244	0.669	0.155	0.521	-0.172	0.096	0.193	0.713	-0.064	0.029	0.401	0.258	-0.171	0.836	0.028	0.193	0.132	0.355	-0.165	0.534	0.122	0.416	0.09	0.364	0.097	0.43	0.073	0.003	-0.259
PC ae C40:3	0.492	0.084	0.785	0.041	0.116	-0.305	0.061	0.654	0.064	-0.478	0.004	0.319	0.292	-0.176	0.433	0.137	0.471	-0.104	0.179	-0.172	0.969	-0.004	0.327	-0.167	0.312	0.19	0.728	0.037	0.181	-0.137	0.717	-0.032	0.472	-0.059
PC ae C42:0	0.347	0.12	0.363	0.143	0.347	-0.189	0.19	0.475	0.156	-0.38	0.994	0.001	0.747	-0.056	0.99	0.002	0.227	-0.182	0.581	0.073	0.739	-0.034	0.061	-0.334	0.251	0.225	0.337	0.105	0.765	-0.032	0.036	-0.193	0.506	-0.057
PC ae C42:1	0.178	0.171	0.985	-0.003	0.273	-0.22	0.002	1.121	<0.001	-1.074	0.562	0.066	0.749	-0.055	0.497	0.123	0.53	-0.094	0.761	0.04	0.078	-0.178	0.737	-0.059	0.789	0.052	0.903	0.013	0.692	-0.042	0.953	0.005	0.511	-0.056
PC ae C42:2	0.546	0.077	0.589	0.086	0.579	-0.113	0.06	0.693	0.027	-0.602	0.164	0.162	0.121	-0.273	0.662	-0.08	0.525	-0.096	0.831	0.029	0.21	-0.128	0.596	-0.095	0.304	0.203	0.898	0.014	0.381	-0.094	0.182	-0.124	0.928	-0.008
PC ae C42:3	0.947	0.008	0.63	0.072	0.761	0.058	0.06	0.647	0.016	-0.616	0.722	0.039	0.051	-0.322	0.817	-0.04	0.769	-0.042	0.247	0.146	0.774	-0.027	0.052	-0.328	0.047	0.37	0.114	0.164	0.088	-0.172	0.005	-0.248	0.699	-0.031
PC ae C42:5	0.095	0.201	0.302	0.154	0.899	-0.024	0.139	0.509	0.012	-0.64	0.81	0.026	0.123	-0.254	0.568	0.098	0.146	-0.208	0.991	-0.001	0.339	0.091	0.431	0.132	0.721	-0.066	0.862	-0.018	0.197	-0.13	0.003	-0.26	0.993	-0.001
PC ae C44:4	0.193	0.165	0.26	0.176	0.587	-0.109	0.431	0.284	0.096	-0.444	0.649	0.052	0.405	-0.144	0.67	-0.077	0.756	-0.046	0.716	-0.048	0.666	0.043	0.449	0.134	0.982	0.004	0.598	-0.057	0.386	-0.092	0.003	-0.278	0.749	0.027
PC ae C44:5	0.117	0.034	0.241	0.09	0.998	0.061	0.275	0.144	0.019	0.103	0.734	0.042	0.47	0.058	0.686	0.075	0.681	0.067	0.52	0.047	0.471	0.023	0.206	0.065	0.423	0.044	0.918	0.001	0.192	0.028	0.006	0.002	0.753	0.068
PC ae C44:6	0.517	0.079	0.091	0.255	0.627	-0.093	0.047	0.691	0.01	-0.663	0.34	0.105	0.074	-0.298	0.573	0.098	0.11	-0.231	0.705	-0.048	0.074	0.174	0.342	-0.161	0.37	0.167	0.538	0.064	0.522	-0.065	0.09	-0.149	0.693	-0.032
Sphingolipids
SM C18:1	0.838	0.025	0.052	-0.3	0.642	0.091	0.999	0	0.323	-0.258	0.654	0.05	0.293	0.178	0.179	0.239	0.729	0.051	0.847	0.025	0.408	-0.081	0.29	-0.183	0.347	0.179	0.023	0.245	0.059	-0.197	0.479	0.063	0.142	-0.124
Metabolic indices
Citrulline/Ornithine	0.889	0.018	0.37	-0.141	0.075	0.359	0.003	-1.096	<0.001	0.968	0.349	-0.108	0.748	0.056	0.056	-0.349	0.173	0.205	0.228	0.161	0.489	0.07	0.274	0.194	0.236	-0.232	0.47	0.079	0.037	-0.223	0.043	-0.186	0.617	0.043
CPT-I Ratio	0.008	0.312	0.356	0.134	0.895	-0.024	0.438	0.259	0.011	-0.632	0.448	0.081	0.695	0.063	0.151	0.242	0.095	-0.233	0.476	-0.087	0.291	-0.099	0.487	0.114	0.814	-0.042	0.178	0.136	0.348	0.092	0.916	-0.009	0.102	-0.13
Ornithine/Arginine	0.3	0.128	0.996	0.001	0.048	-0.389	0.006	0.989	0.008	-0.702	0.61	0.057	0.528	0.107	0.025	0.4	0.083	-0.255	0.099	-0.215	0.568	-0.056	0.137	-0.258	0.252	0.218	0.704	0.04	0.096	0.174	0.03	0.195	0.513	-0.055
TotalDMA/Arg	0.145	0.188	0.954	-0.009	0.151	-0.293	0.111	0.584	0.325	-0.266	0.423	0.093	0.719	0.063	0.205	0.233	0.123	-0.235	0.247	-0.156	0.982	-0.002	0.117	-0.282	0.492	0.135	0.704	-0.042	0.453	0.081	0.044	0.188	0.291	-0.092
Fischer Ratio	0.011	-0.32	0.041	-0.316	0.937	0.015	0.318	0.353	0.435	-0.203	0.49	-0.077	0.92	0.017	0.54	0.109	0.505	0.098	0.264	0.145	0.342	-0.094	0.328	-0.169	0.149	0.276	0.413	-0.088	0.014	0.257	0.037	0.187	0.57	0.048
BCAA	0.468	-0.087	0.001	-0.482	0.49	-0.131	0.213	0.426	0.09	-0.428	0.046	-0.218	0.568	0.093	0.006	0.48	0.279	-0.154	0.37	0.112	0.99	-0.001	0.83	-0.036	0.439	0.142	0.848	0.02	<0.001	0.348	0.059	0.164	0.388	0.07
Essential AA	0.856	-0.022	0.001	-0.5	0.314	-0.194	0.136	0.518	0.048	-0.509	0.065	-0.204	0.538	0.102	0.001	0.565	0.131	-0.218	0.678	0.053	0.919	0.01	0.635	-0.081	0.415	0.152	0.499	0.071	0.004	0.301	0.849	0.017	0.233	0.098
